# Supplementary material for: Comparison of Two Automated Targeted Metabolomics Programs to Manual Profiling by an Experienced Spectroscopist for 1H-NMR Spectra
Source: Metabolites. 2022 Mar 4;12(3):227. doi: 10.3390/metabo12030227 (PMC8949809; doi:10.3390/metabo12030227)
Supplement: Supplementary file 1 [file metabolites-12-00227-s001.zip]

Archive with 1 entries (1 files):
- metabolites-1534615-supplementary.pdf
